# Supplementary material for: Humidity Sensing in Graphene-Trenched Silicon Junctions via Schottky Barrier Modulation
Source: Nanomaterials (Basel). 2025 Jun 25;15(13):985. doi: 10.3390/nano15130985 (PMC12251016; doi:10.3390/nano15130985)
Supplement: Supplementary file 1 [file nanomaterials-15-00985-s001.zip]

Archive with 1 entries (1 files):
- nanomaterials-3686194-supplementary.pdf
